# Supplementary material for: Dynamic Assessment of Tissue and Plasma EGFR-Activating and T790M Mutations with Droplet Digital PCR Assays for Monitoring Response and Resistance in Non-Small Cell Lung Cancers Treated with EGFR-TKIs
Source: Int J Mol Sci. 2022 Sep 26;23(19):11353. doi: 10.3390/ijms231911353 (PMC9569685; doi:10.3390/ijms231911353)
Supplement: Supplementary file 1 [file ijms-23-11353-s001.zip]

Archive with 2 entries (2 files):
- 20220921 ddPCR IJMS Supplemental Figures FINAL.pptx
- 20220921 ddPCR IJMS Supplemental Tables FINAL.pdf
